# Supplementary material for: Indomethacin blocks the increased conditioned rewarding effects of cocaine induced by repeated social defeat
Source: PLoS One. 2018 Dec 17;13(12):e0209291. doi: 10.1371/journal.pone.0209291 (PMC6296503; doi:10.1371/journal.pone.0209291)
Supplement: S1 File — (XLSX) [file pone.0209291.s001.xlsx]

## Sheet: CPP data
GROUP	PRE-C	POST-C	EXTINCTION	REINST
				0.5 mg/kg
1 RSD-SAL	422	393	318	500
2 RSD-SAL	447	553	426	387
3 RSD-SAL	280	411	398	467
4 RSD-SAL	358	421	412	432
5 RSD-SAL	466	402	323	424
6 RSD-SAL	300	447	358	222
7 RSD-SAL	325	395	400	405
8 RSD-SAL	364	432	398	231
9 RSD-SAL	412	564	359	391
10 RSD-SAL	359	416	332	354
11 RSD-SAL	332	432	324	337
12 RSD-SAL	247	348	406	451
13 RSD-SAL	440	460	344	356
14 RSD-SAL	251	432	188	263
1 EXP-SAL	433	433
2 EXP-SAL	362	409
3 EXP-SAL	300	215
4 EXP-SAL	326	336
5 EXP-SAL	438	429
6 EXP-SAL	475	463
7 EXP-SAL	356	446
8 EXP-SAL	361	273
9 EXP-SAL	369	376
10 EXP-SAL	345	275
11 EXP-SAL	296	286
12 EXP-SAL	357	462
13 EXP-SAL	382	367
1 RSD-INDO5	354	465	380	348
2 RSD-INDO5	364	597	442	516
3 RSD-INDO5	346	370	311	405
4 RSD-INDO5	420	377	245	274
5 RSD-INDO5	327	324	293	361
6 RSD-INDO5	490	365	334	275
7 RSD-INDO5	395	536	397	465
8 RSD-INDO5	320	463	213	287
9 RSD-INDO5	308	463	354	306
10 RSD-INDO5	357	470	433	280
11 RSD-INDO5	383	536	463	565
12 RSD-INDO5	249	566	355	380
13 RSD-INDO5	406	435	462	450
14 RSD-INDO5	493	697	614	548
15 RSD-INDO5	377	492	334	418
16 RSD-INDO5	347	325	176	215
1 RSD-INDO10	241	167
2 RSD-INDO10	466	371
3 RSD-INDO10	329	385
4 RSD-INDO10	256	169
5 RSD-INDO10	412	279
6 RSD-INDO10	313	362
7 RSD-INDO10	400	356
8 RSD-INDO10	403	356
9 RSD-INDO10	383	305
10 RSD-INDO10	367	317
11 RSD-INDO10	270	347
12 RSD-INDO10	411	438
13 RSD-INDO10	455	340
14 RSD-INDO10	377	434
15 RSD-INDO10	383	469
16 RSD-INDO10	375	425
17 RSD-INDO10	354	531
1 EXP-INDO10	462	368
2 EXP-INDO10	364	301
3 EXP-INDO10	455	377
4 EXP-INDO10	384	426
5 EXP-INDO10	362	288
6 EXP-INDO10	384	460
7 EXP-INDO10	301	286
8 EXP-INDO10	335	303
9 EXP-INDO10	382	461
10 EXP-INDO10	326	365
11 EXP-INDO10	240	425
12 EXP-INDO10	397	374
13 EXP-INDO10	351	306
