# Supplementary material for: Indomethacin blocks the increased conditioned rewarding effects of cocaine induced by repeated social defeat
Source: PLoS One. 2018 Dec 17;13(12):e0209291. doi: 10.1371/journal.pone.0209291 (PMC6296503; doi:10.1371/journal.pone.0209291)
Supplement: S2 File — (XLSX) [file pone.0209291.s002.xlsx]

## Sheet: EPM data
Animal ID	Total entries	Time in the center	Closed entries	Time in CA (s)	Open entries	Time OA (s)	% time OA	% entries OA
1 RSD-SAL	85	92.08	79	198.88	6	9.12	4	7.06
2 RSD-SAL	109	63.04	48	186.4	61	50.56	21	55.96
3 RSD-SAL	150	78.24	128	194.8	22	27.04	12	14.67
4 RSD-SAL	38	23.6	23	180.56	15	95.84	35	39.47
5 RSD-SAL	220	66.56	164	156.48	56	77.04	33	25.45
6 RSD-SAL	64	33.92	29	177.68	35	87.92	33	54.69
7 RSD-SAL	175	76.24	149	174.64	26	49.2	22	14.86
8 RSD-SAL	41	13.52	32	261.44	9	25.12	9	21.95
9 RSD-SAL	278	118.8	208	112.4	70	68.88	38	25.18
10 RSD-SAL	106	60.72	38	162.4	68	76.96	32	31
11 RSD-SAL	28	34.64	17	194.4	11	71.04	27	39.29
12 RSD-SAL	169	65.76	129	153.44	40	80.88	35	23.67
13 RSD-SAL	65	50.88	38	180.4	27	67.44	27	41.54
14 RSD-SAL	142	55.04	124	196.64	18	48.4	20	12.68
1 EXP-SAL	38	28.72	30	210.4	8	60.64	22	21.05
2 EXP-SAL	86	46.8	49	177.92	37	74.72	30	43.02
3 EXP-SAL	14	106.6	8	123.8	6	81.4	39.67	42.86
4 EXP-SAL	25	89.5	14	117.3	11	94.7	44.67	44
5 EXP-SAL	61	57.6	35	179.92	26	62.56	26	42.62
6 EXP-SAL	89	52.4	44	130.96	45	115.04	47	50.56
7 EXP-SAL	18	22.16	14	144.48	4	132.8	48	22.22
8 EXP-SAL	109	114.96	87	148.48	22	36.64	20	20.18
9 EXP-SAL	42	17.12	23	201.76	19	81.04	29	45.24
10 EXP-SAL	18	62.9	11	131.9	7	109.7	45.41	38.89
11 EXP-SAL	27	68.8	9	92.5	18	145.5	61.13	66.67
12 EXP-SAL	27	77	19	121	8	103	46	30
13 EXP-SAL	26	130	17	121	9	51	30	35
1 RSD-INDO10	107	62.72	63	164.08	44	73.28	31	41.1
2 RSD-INDO10	78	36.56	48	222	30	41.52	16	38.5
3 RSD-INDO10	26	16.08	22	274	4	10	4	15.4
4 RSD-INDO10	95	48.48	53	197.92	42	53.68	21	44.2
5 RSD-INDO10	115	76.08	105	200.08	10	23.84	11	8.7
6 RSD-INDO10	74	52.56	53	172.8	21	74.16	30	28.4
7 RSD-INDO10	123	82	108	204.96	15	13.04	6	12.2
8 RSD-INDO10	77	46.32	61	220.08	16	33.68	13	20.8
9 RSD-INDO10	200	86.4	154	145.52	46	68.16	32	23
10 RSD-INDO10	84	89.6	49	133.44	35	76.16	36	41.7
11 RSD-INDO10	58	55.92	48	214.32	10	29.84	12	17.2
12 RSD-INDO10	233	67.44	210	204.16	23	28.48	12	9.9
13 RSD-INDO10	56	36.4	35	206.64	21	57.04	22	37.5
14 RSD-INDO10	151	76.24	108	145.2	43	78.64	35	28.5
1 EXP-INDO10	37	4.32	19	231.6	18	64.16	21.69	48.65
2 EXP-INDO10	48	26.8	26	132	22	139.68	51.41	45.83
3 EXP-INDO10	36	6.88	19	259.28	17	29.92	10.35	47.22
4 EXP-INDO10	32	45.44	13	104.4	19	149.92	58.95	59.38
5 EXP-INDO10	50	8.8	29	251.44	21	39.84	13.68	42
6 EXP-INDO10	69	65.84	33	96.08	36	138.08	58.97	52.17
7 EXP-INDO10	68	7.84	30	168.64	38	122.64	42.1	55.88
8 EXP-INDO10	73	35.36	41	104.96	32	159.04	60.24	43.84
9 EXP-INDO10	25	4.4	16	208.08	9	86.96	29.47	36
10 EXP-INDO10	80	93.6	30	104.88	50	85.04	44.78	62.5
11 EXP-INDO10	31	9.52	18	164.16	13	126.4	43.5	41.94
12 EXP-INDO10	45	68.72	29	169.2	16	60.56	26.36	35.56
13 EXP-INDO10	31	6.08	25	246.96	6	45.68	15.61	19.35
1 RSD-INDO5	103	65.2	53	125.12	50	109.52	47	48.5
2 RSD-INDO5	106	60.64	53	125.36	53	113.68	48	50
3 RSD-INDO5	58	36.16	42	230.08	16	32.96	13	27.6
4 RSD-INDO5	217	51.92	192	225.92	25	22.24	9	11.5
5 RSD-INDO5	56	24.24	35	208.96	21	66.88	24	37.5
6 RSD-INDO5	226	74.64	187	188.4	39	37.04	16	17.3
7 RSD-INDO5	34	21.6	29	252.24	5	26.24	9	14.7
8 RSD-INDO5	193	137.68	148	131.6	45	30.8	19	23.3
9 RSD-INDO5	63	38	51	228.16	12	33.2	13	19
10 RSD-INDO5	147	67.6	100	144.16	47	88.32	38	32
