# Supplementary material for: Indomethacin blocks the increased conditioned rewarding effects of cocaine induced by repeated social defeat
Source: PLoS One. 2018 Dec 17;13(12):e0209291. doi: 10.1371/journal.pone.0209291 (PMC6296503; doi:10.1371/journal.pone.0209291)
Supplement: S3 File — (XLSX) [file pone.0209291.s003.xlsx]

## Sheet: IL-6 after SD 
Plasma
Group	IL-6 pg/ml
1RSD	138
1RSD	111
1RSD	56
1RSD	58
1RSD	39
1RSD	60
1RSD	50
1RSD	49
1RSD	29
1RSD	46
1RSD	74
4RSD	20
4RSD	32
4RSD	9
4RSD	24
4RSD	27
4RSD	85
4RSD	27
4RSD	45
4RSD	31
4RSD	14
4RSD	75
3Weeks	8.5
3Weeks	7.8
3Weeks	3.1
3Weeks	30.6
3Weeks	87.4
3Weeks	1.4
3Weeks	1.4
3Weeks	1.2
EXPLORATION	9.9
EXPLORATION	3.9
EXPLORATION	13
EXPLORATION	4
EXPLORATION	1.7
EXPLORATION	8
EXPLORATION	5.5
EXPLORATION	18
EXPLORATION	5.4
EXPLORATION	2
EXPLORATION	11.5
Striatum
Group	IL-6 pg/ml
1RSD	6.8
1RSD	6
1RSD	8.2
1RSD	7.8
1RSD	7.3
1RSD	8.9
1RSD	5
1RSD	9.8
1RSD	7
1RSD	6
1RSD	8.2
1RSD	9
4RSD	7.2
4RSD	7.3
4RSD	8.3
4RSD	8.7
4RSD	7.6
4RSD	3.8
4RSD	8.7
4RSD	8.5
4RSD	10.6
4RSD	12.1
4RSD	9
4RSD	10.8
3Weeks	5.8
3Weeks	4.3
3Weeks	5.7
3Weeks	6.5
3Weeks	6
3Weeks	4.2
3Weeks	7
3Weeks	6.7
EXPLORATION	7.2
EXPLORATION	4.5
EXPLORATION	6.5
EXPLORATION	4.2
EXPLORATION	6.6
EXPLORATION	6.4
EXPLORATION	7.9
EXPLORATION	6.5
EXPLORATION	5.9
EXPLORATION	6
EXPLORATION	6
EXPLORATION	5.3
PFC
Group	IL-6 pg/ml
1RSD	3.5
1RSD	2.9
1RSD	3
1RSD	4.3
1RSD	2.9
1RSD	2.3
1RSD	2.6
4RSD	2.8
4RSD	3.8
4RSD	3.8
4RSD	4
4RSD	2.5
4RSD	2.2
4RSD	2.7
3Weeks	2.5
3Weeks	2.2
3Weeks	2.4
3Weeks	3.4
3Weeks	2.6
3Weeks	3.1
3Weeks	1.9
EXPLORATION	1.8
EXPLORATION	1.5
EXPLORATION	2.2
EXPLORATION	1.8
EXPLORATION	2.9
EXPLORATION	2.8
EXPLORATION	3
Hippocampus
Group	IL-6 pg/ml
1RSD	7.9
1RSD	4.9
1RSD	6.5
1RSD	3.3
1RSD	10.3
1RSD	6.2
1RSD	6.8
1RSD	6.2
4RSD	5.2
4RSD	5.9
4RSD	6.3
4RSD	4.1
4RSD	6.8
4RSD	6.2
4RSD	5.2
4RSD	6
3Weeks	6.9
3Weeks	7.2
3Weeks	8.4
3Weeks	4.7
3Weeks	5.1
3Weeks	6.2
3Weeks	6.6
3Weeks	5.7
EXPLORATION	5.3
EXPLORATION	4.6
EXPLORATION	2.9
EXPLORATION	3.9
EXPLORATION	3.8
EXPLORATION	4.7
EXPLORATION	5.1
EXPLORATION	7.4

## Sheet: IL-6 after SD INDO10 pretreated
Plasma
Group	IL-6 pg/ml
1RSD	34
1RSD	28
1RSD	6
1RSD	5
1RSD	42
1RSD	38
1RSD	55
1RSD	15
4RSD	10
4RSD	6
4RSD	6
4RSD	20
4RSD	30
4RSD	18
4RSD	6
4RSD	9
3Weeks	5
3Weeks	46.8
3Weeks	4.9
3Weeks	2.4
3Weeks	16.3
3Weeks	16
3Weeks	23.2
3Weeks	13.6
EXPLORATION	17.99
EXPLORATION	9.9
EXPLORATION	5.36
EXPLORATION	16
EXPLORATION	1.97
EXPLORATION	11.52
EXPLORATION	13
Striatum
Group	IL-6 pg/ml
1RSD	6.8
1RSD	6
1RSD	8.2
1RSD	7.8
1RSD	7.3
1RSD	8.9
1RSD	5
4RSD	7.2
4RSD	7.3
4RSD	8.3
4RSD	8.7
4RSD	7.6
4RSD	3.8
4RSD	8.7
4RSD	8.5
3WEEKS	5.8
3WEEKS	4.3
3WEEKS	5.7
3WEEKS	6.5
3WEEKS	6
3WEEKS	4.2
3WEEKS	7
3WEEKS	6.7
EXPLORATION	5.14
EXPLORATION	5.8
EXPLORATION	8.87
EXPLORATION	10.14
EXPLORATION	6.13
EXPLORATION	5.85

## Sheet: IL-6 after CPP
Plasma
Group	IL-6 pg/ml
RSD	138
RSD	84
RSD	88
RSD	85
RSD	20
RSD	104
RSD	40
RSD	116
EXPLORATION	53
EXPLORATION	4
EXPLORATION	13
EXPLORATION	2
EXPLORATION	35
EXPLORATION	27
EXPLORATION	9
EXPLORATION	20
RSD INDO10	8.6
RSD INDO10	6.1
RSD INDO10	6.4
RSD INDO10	13
RSD INDO10	4.6
RSD INDO10	38.8
RSD INDO10	7.6
RSD INDO10	19.3
Striatum
Group	IL-6 pg/ml
RSD	5.5
RSD	6.8
RSD	7.7
RSD	5.5
RSD	6.8
RSD	4.1
EXPLORATION	3.3
EXPLORATION	6.4
EXPLORATION	8.6
EXPLORATION	4.4
EXPLORATION	4.1
EXPLORATION	3.5
RSD INDO10	7.25
RSD INDO10	4.94
RSD INDO10	7.05
RSD INDO10	0.34
RSD INDO10	0.32
RSD INDO10	0.92
RSD INDO10	0.61
RSD INDO10	0.45
RSD INDO10	0.48
RSD INDO10	0.07
